# Supplementary material for: Intrasexual selection drives sensitivity to pitch, formants and duration in the competitive calls of fallow bucks
Source: BMC Evol Biol. 2015 Aug 17;15:149. doi: 10.1186/s12862-015-0429-7 (PMC4538740; doi:10.1186/s12862-015-0429-7)
Supplement: Additional file 3: — fo lowered. An example of a single groan that has been modified to lower the fundamental frequency. (ZIP 31 kb) [file 12862_2015_429_MOESM3_ESM.zip]

Archive with 1 entries (1 files):
- 12862_2015_429_MOESM3_ESM.wav
