# Supplementary material for: Intrasexual selection drives sensitivity to pitch, formants and duration in the competitive calls of fallow bucks
Source: BMC Evol Biol. 2015 Aug 17;15:149. doi: 10.1186/s12862-015-0429-7 (PMC4538740; doi:10.1186/s12862-015-0429-7)
Supplement: Additional file 7: — Pitcher et al data. Dataset of responses of fallow bucks to playback of natural and modified groans. (XLSX 48 kb) [file 12862_2015_429_MOESM7_ESM.xlsx]

## Sheet: Pitcher et al data
Animal	Playback	Latency to look towards the speaker (s)	Duration of looking towards the speaker (s)	Latency to move (s)	Animal distance from speaker at start of playback (m)	Animal distance from speaker at end of playback (m)	Distance moved (m) note: negative values indicate movement towards the speaker
C25	Natural groan	30	12	4	45	48	3
C32	Natural groan	4	48	240	45	45	0
C22	Natural groan	13	24	240	45	45	0
M10	Natural groan	5	29	240	40	40	0
C12	Natural groan	7	21	116	38	59	21
B3	Natural groan	9	18	55	47	50	3
C31	Natural groan	1	51	174	42	43	1
C4	Natural groan	10	8	240	45	45	0
C11	Natural groan	6	23	240	45	45	0
C3	Natural groan	2	163	3	40	70	30
C25	fo lowered	2	48	54	45	72	27
C32	fo lowered	1	55	240	45	45	0
C22	fo lowered	8	36	77	45	108	63
M10	fo lowered	8	34	240	41	41	0
C12	fo lowered	6	99	240	50	50	0
B3	fo lowered	5	62	240	45	45	0
C31	fo lowered	2	77	240	42	42	0
C4	fo lowered	2	47	240	45	45	0
C11	fo lowered	2	106	3	45	65	20
C3	fo lowered	2	184	3	40	43	3
C25	Formants raised	4	6	8	50	48	-2
C32	Formants raised	22	15	240	40	40	0
C22	Formants raised	7	13	240	50	50	0
M10	Formants raised	22	5	240	45	45	0
C12	Formants raised	11	19	202	45	43	-2
B3	Formants raised	5	5	240	45	45	0
C31	Formants raised	10	34	24	39	37	-2
C4	Formants raised	39	5	240	40	40	0
C11	Formants raised	4	8	240	45	45	0
C3	Formants raised	4	8	56	42	41	-1
C25	Formants lowere	12	26	73	40	58	18
C32	Formants lowere	4	62	240	45	45	0
C22	Formants lowere	1	19	2	45	120	75
M10	Formants lowere	4	41	240	45	45	0
C12	Formants lowere	7	72	240	35	35	0
B3	Formants lowere	2	62	240	40	40	0
C31	Formants lowere	2	79	240	42	42	0
C4	Formants lowere	2	80	240	38	38	0
C11	Formants lowere	2	45	240	40	40	0
C3	Formants lowere	1	98	240	42	42	0
C25	Duration shorte	120	4	240	40	40	0
C32	Duration shorte	7	23	8	48	40	-8
C22	Duration shorte	17	21	240	45	45	0
M10	Duration shorte	36	5	69	45	40	-5
C12	Duration shorte	22	12	240	50	50	0
B3	Duration shorte	19	17	240	50	50	0
C31	Duration shorte	10	18	69	40	38	-2
C4	Duration shorte	8	2	14	45	40	-5
C11	Duration shorte	4	39	125	45	40	-5
C3	Duration shorte	3	10	86	42	40	-2
